# Supplementary material for: The overlooked role of exergames in cognitive-motor neurorehabilitation: a systematic review
Source: NPJ Digit Med. 2025 Jul 9;8:419. doi: 10.1038/s41746-025-01843-4 (PMC12241605; doi:10.1038/s41746-025-01843-4)
Supplement: Supplementary file 2 — Supplementary Information [file 41746_2025_1843_MOESM2_ESM.xlsx]

## Sheet: Pubmed
Title,Authors,Publication Year	DOI	Inclusion	Reasons of Exclusion
"The effectiveness of virtual reality games in improving cognition, mobility, and emotion in elderly post-stroke patients: a systematic review and meta-analysis",Lin C, Ren Y, Lu A.; 2023 Jul 6	10.1007/s10143-023-02061-w.		Wrong study design (systematic review and meta-analysis)
"The effect of clinical application of transcranial direct current stimulation combined with non-immersive virtual reality rehabilitation in stroke patients","Lee S, Cha H." 2022	10.3233/THC-212991.		Non appropriate device (is not exergame)
"Brain-computer interfaces and virtual reality for neurorehabilitation","Leeb R, Pérez-Marcos D." 2020	10.1016/B978-0-444-63934-9.00014-7.		Wrong study design (book chapter)
"The effect of virtual reality-based balance training on motor learning and postural control in healthy adults: a randomized preliminary study","Prasertsakul T, Kaimuk P, Chinjenpradit W, Limroongreungrat W, Charoensuk W." 2018 Sep 18	10.1186/s12938-018-0550-0.		Wrong population (healthy adults)
"The potential of virtual reality and gaming to assist successful aging with disability","Lange BS, Requejo P, Flynn SM, Rizzo AA, Valero-Cuevas FJ, Baker L, Winstein C." 2010 May	10.1016/j.pmr.2009.12.007.		Wrong study design (book chapter)
"Virtual rehabilitation in an activity centre for community-dwelling persons with stroke. The possibilities of 3-dimensional computer games","Broeren J, Claesson L, Goude D, Rydmark M, Sunnerhagen KS." 2008	10.1159/000149576.		Non appropriate device (is not exergame)
"Neural correlates of weight-shift training in older adults: a randomized controlled study","de Rond V, D'Cruz N, Hulzinga F, McCrum C, Verschueren S, de Xivry JO, Nieuwboer A." 2023 Nov 10	10.1038/s41598-023-46645-4.		Out of topic
"The effectiveness of virtual reality games in improving cognition, mobility, and emotion in elderly post-stroke patients: a systematic review and meta-analysis","Lin C, Ren Y, Lu A.","Neurosurg Rev. 2023 Jul 6	10.1007/s10143-023-02061-w.		Wrong study design (systematic review and meta-analysis)
"Brain activity and upper limb movement analysis in children with Down syndrome undergoing transcranial direct current stimulation combined with virtual reality training: study protocol for a randomized controlled trial","Lopes JBP, Miziara IM, Kahani D, Parreira RB, de Almeida Carvalho Duarte N, Lazzari RD, Santos LV, de Mello Monteiro CB, da Silva Cardoso DC, de Oliveira Hassel Mendes J, Dos Sa…	10.1186/s13063-022-06014-4.		Wrong population (children with Down Syndrome)
"Virtual reality in cognitive and motor rehabilitation: facts, fiction and fallacies","Tieri G, Morone G, Paolucci S, Iosa M." 2018 Feb	10.1080/17434440.2018.1425613.		Wrong study design (review)
"The Effect of a Virtual Reality Game Intervention on Balance for Patients with Stroke: A Randomized Controlled Trial","Lee HC, Huang CL, Ho SH, Sung WH." 2017 Oct	10.1089/g4h.2016.0109.		Do not include cognitive analysis
"Virtual reality in multiple sclerosis - A systematic review","Massetti T, Trevizan IL, Arab C, Favero FM, Ribeiro-Papa DC, de Mello Monteiro CB." 2016 Jul	10.1016/j.msard.2016.05.014.		Wrong study design (systematic review)

## Sheet: WebOfScience
Authors	Article Title	Year	DOI	Inclusion	Reasons of exclusion
Amin, F; Waris, A; Syed, S; Amjad, I; Umar, M; Iqbal, J; Gilani, SO	Effectiveness of Immersive Virtual Reality-Based Hand Rehabilitation Games for Improving Hand Motor Functions in Subacute Stroke Patients	2024	10.1109/TNSRE.2024.3405852		Do not include cognitive analysis
Lachowicz, M; Serweta-Pawlik, A; Konopka-Lachowicz, A; Jamro, D; Zurek, G	Amplifying Cognitive Functions in Amateur Esports Athletes: The Impact of Short-Term Virtual Reality Training on Reaction Time, Motor Time, and Eye-Hand Coordination	2024	10.3390/brainsci14111104		Wrong population (athletes)
Kwan, RYC; Liu, JYW; Fong, KNK; Qin, J; Leung, PKY; Sin, OSK; Hon, PY; Suen, LW; Tse, MK; Lai, CKY	Feasibility and Effects of Virtual Reality Motor-Cognitive Training in Community-Dwelling Older People With Cognitive Frailty: Pilot Randomized Controlled Trial	2021	10.2196/28400		Wrong population (cognitive frailty)
Perez-Marcos, D; Bieler-Aeschlimann, M; Serino, A	Virtual Reality as a Vehicle to Empower Motor-Cognitive Neurorehabilitation	2018	10.3389/fpsyg.2018.02120		Wrong study design (review)
Ip, WK; Soar, J; James, C; Wang, SY; Fong, KNK	Virtual reality game-based training for preventing falls among community-dwelling older adults with mild cognitive impairment: a pilot randomized control trial study	2025	10.1007/s10055-024-01084-y		Wrong research question (preventing and not rehabilitation)
Lange, BS; Requejo, P; Flynn, SM; Rizzo, AA; Valero-Cuevas, FJ; Baker, L; Winstein, C	The Potential of Virtual Reality and Gaming to Assist Successful Aging with Disability	2010	10.1016/j.pmr.2009.12.007		Wrong population (disability)
Ahn, SN	Combined Effects of Virtual Reality and Computer Game-Based Cognitive Therapy on the Development of Visual-Motor Integration in Children with Intellectual Disabilities: A Pilot Study	2021	10.1155/2021/6696779		Wrong population (paediatric)
Vibhuti; Kumar, N	Realisation of a Virtual Reality based Remedial Module for Cognition and Hand Function Rehabilitation	2021			No PDF
Butti, N; Biffi, E; Genova, C; Romaniello, R; Redaelli, DF; Reni, G; Borgatti, R; Urgesi, C	Virtual Reality Social Prediction Improvement and Rehabilitation Intensive Training (VR-SPIRIT) for paediatric patients with congenital cerebellar diseases: study protocol of a randomised controlled trial	2020	10.1186/s13063-019-4001-4		Wrong study design (pilot) and wrong population (children)
Ross, RE; Hart, E; Williams, ER; Gregory, CM; Flume, PA; Mingora, CM; Woodbury, ML	Combined Aerobic Exercise and Virtual Reality-Based Upper Extremity Rehabilitation Intervention for Chronic Stroke: Feasibility and Preliminary Effects on Physical Function and Quality of Life	2023	10.1016/j.arrct.2022.100244		Wrong device (no exergame)
Lee, S; Cha, H	The effect of clinical application of transcranial direct current stimulation combined with non-immersive virtual reality rehabilitation in stroke patients	2022	10.3233/THC-212991		Wrong device (no exergame)
Everard, G; Declerck, L; Lejeune, T; Edwards, MG; Bogacki, J; Reiprich, C; Delvigne, K; Legrain, N; Batcho, CS	A Self-Adaptive Serious Game to Improve Motor Learning Among Older Adults in Immersive Virtual Reality: Short-Term Longitudinal Pre-Post Study on Retention and Transfer	2025	10.2196/64004		Wrong device (no exergame) and wrong research question (improve and not rehabilitation)
Ocampo, R; Tavakoli, M	Improving User Performance in Haptics-Based Rehabilitation Exercises by Colocation of User's Visual and Motor Axes via a Three-Dimensional Augmented-Reality Display	2019	10.1109/LRA.2019.2891283		Wrong research question (improve and not rehabilitation)
Prasertsakul, T; Kaimuk, P; Chinjenpradit, W; Limroongreungrat, W; Charoensuk, W	The effect of virtual reality-based balance training on motor learning and postural control in healthy adults: a randomized preliminary study	2018	10.1186/s12938-018-0550-0		Wrong population (healthy adults)
Labruyère, R; Gerber, CN; Birrer-Brütsch, K; Meyer-Heim, A; van Hedel, HJA	Requirements for and impact of a serious game for neuro-pediatric robot-assisted gait training	2013	10.1016/j.ridd.2013.07.031		Wrong population (paediatric)
Slosar, L; Voelcker-Rehage, C; Paravlic, AH; Abazovic, E; de Bruin, ED; Marusic, U	Combining physical and virtual worlds for motor-cognitive training interventions: Position paper with guidelines on technology classification in movement-related research	2022	10.3389/fpsyg.2022.1009052		Wrong study design
Lorusso, ML; Travellini, S; Giorgetti, M; Negrini, P; Reni, G; Biffi, E	Semi-Immersive Virtual Reality as a Tool to Improve Cognitive and Social Abilities in Preschool Children	2020	10.3390/app10082948		Wrong population (paediatric)
Kamatchi, K; Paul, J; Alagesan, J; Harikrishnan, N	The Impact of Virtual Reality on Upper Extremity Function In Stroke Patients: A Pilot Study	2023	10.47750/jptcp.2023.30.08.033		Do not include cognitive analysis
Yun, SJ; Hyun, SE; Oh, BM; Seo, HG	Fully immersive virtual reality exergames with dual-task components for patients with Parkinson's disease: a feasibility study	2023	10.1186/s12984-023-01215-7	X
Butti, N; Biffi, E; Romaniello, R; Finisguerra, A; Valente, EM; Strazzer, S; Borgatti, R; Urgesi, C	Feasibility and Efficacy of a Virtual Reality Social Prediction Training in Children and Young Adults with Congenital Cerebellar Malformations	2024	10.1007/s10803-024-06349-8		Wrong population (paediatric)
Giachero, A; Quadrini, A; Pisano, F; Calati, M; Rugiero, C; Ferrero, L; Pia, L; Marangolo, P	Procedural Learning through Action Observation: Preliminary Evidence from Virtual Gardening Activity in Intellectual Disability	2021	10.3390/brainsci11060766		Wrong population (disability)
Jonsdottir, J; Baglio, F; Gindri, P; Isernia, S; Castiglioni, C; Gramigna, C; Palumbo, G; Pagliari, C; Di Tella, S; Perini, G; Bowman, T; Salza, M; Molteni, F	Virtual Reality for Motor and Cognitive Rehabilitation From Clinic to Home: A Pilot Feasibility and Efficacy Study for Persons With Chronic Stroke	2021	10.3389/fneur.2021.601131		Wrong device (no exergame)
Tutak, JS	Design of ELISE robot for the paretic upper limb of stroke survivors	2016	10.21595/jve.2016.16812		Do not include cognitive analysis
de Rond, V; D'Cruz, N; Hulzinga, F; McCrum, C; Verschueren, S; de Xivry, JJO; Nieuwboer, A	Neural correlates of weight-shift training in older adults: a randomized controlled study	2023	10.1038/s41598-023-46645-4		Out of topic
Touloudi, E; Hassandra, M; Galanis, E; Goudas, M; Theodorakis, Y	Applicability of an Immersive Virtual Reality Exercise Training System for Office Workers during Working Hours	2022	10.3390/sports10070104		Wrong population and out of topic
Vidal, E; Castro-Gutierrez, E; Arisaca, R; Paz-Valderrama, A; Albiol-Pérez, S	Serious Game for Fine Motor Control Rehabilitation for Children With Epileptic Encephalopathy: Development and Usability Study	2023	10.2196/50492		Wrong population (paediatric)
Camardella, C; Chiaradia, D; Bortone, I; Frisoli, A; Leonardis, D	Introducing wearable haptics for rendering velocity feedback in VR serious games for neuro-rehabilitation of children	2023	10.3389/frvir.2022.1019302		Wrong population (paediatric)
Amin, F; Waris, A; Syed, S; Amjad, I; Umar, M; Iqbal, J; Gilani, SO	Effectiveness of Immersive Virtual Reality-Based Hand Rehabilitation Games for Improving Hand Motor Functions in Subacute Stroke Patients	2024	10.1109/TNSRE.2024.3405852		Do not include cognitive analysis
Parisaca, EES; Muñoz, SJM; Duarte, EV; Gutierrez, EGC; Peraltilla, AYC; Pérez, SA	Dynamic Software Architecture Design for Virtual Rehabilitation System for Manual Motor Dexterity	2023			Do not include cognitive analysis
Ballester, BR; Badia, SBI; Verschure, PFMJ	Including Social Interaction in Stroke VR-Based Motor Rehabilitation Enhances Performance: A Pilot Study	2012	10.1162/PRES_a_00129		Do not include cognitive analysis
Bovim, LPV; Valved, L; Bleikli, B; Geitung, AB; Soleim, H; Bogen, B	Theoretical Rationale for Design of Tasks in a Virtual Reality-Based Exergame for Rehabilitation Purposes	2021	10.3389/fnagi.2021.734223		Wrong study design (review)
Butti, N; Biffi, E; Genova, C; Romaniello, R; Redaelli, DF; Reni, G; Borgatti, R; Urgesi, C	Virtual Reality Social Prediction Improvement and Rehabilitation Intensive Training (VR-SPIRIT) for paediatric patients with congenital cerebellar diseases: study protocol of a randomised controlled trial	2020	10.1186/s13063-019-4001-4		Wrong population (paediatric)
Lange, BS; Requejo, P; Flynn, SM; Rizzo, AA; Valero-Cuevas, FJ; Baker, L; Winstein, C	The Potential of Virtual Reality and Gaming to Assist Successful Aging with Disability	2010	10.1016/j.pmr.2009.12.007		Wrong population (disability)
Perez-Marcos, D; Bieler-Aeschlimann, M; Serino, A	Virtual Reality as a Vehicle to Empower Motor-Cognitive Neurorehabilitation	2018	10.3389/fpsyg.2018.02120		Wrong research question (improve and not rehabilitation)
Maggio, MG; De Luca, R; Manuli, A; Buda, A; Foti Cuzzola, M; Leonardi, S; D'Aleo, G; Bramanti, P; Russo, M; Calabrò, RS	Do patients with multiple sclerosis benefit from semi-immersive virtual reality? A randomized clinical trial on cognitive and motor outcomes	2022	10.1080/23279095.2019.1708364		Wrong device (no exergame)
Valdivia-Cisneros, E; Vidal, E; Castro-Gutierrez, E	Multimodal Contactless Architecture for Upper Limb Virtual Rehabilitation	2023			Do not include cognitive analysis
Boma, PM; Ngoy, SKK; Panda, JM; Bonnechère, B	Empowering sickle cell disease care: the rise of TechnoRehabLab in Sub-Saharan Africa for enhanced patient's perspectives	2024	10.3389/fresc.2024.1388855		Out of topic
Lee, M; Pyun, SB; Chung, J; Kim, J; Eun, SD; Yoon, B	A Further Step to Develop Patient Friendly Implementation Strategies for Virtual Reality Based Rehabilitation in Patients With Acute Stroke	2016	10.2522/ptj.20150271		Do not include cognitive analysis
Ocampo, R; Tavakoli, M	Improving User Performance in Haptics-Based Rehabilitation Exercises by Colocation of User's Visual and Motor Axes via a Three-Dimensional Augmented-Reality Display	2019	10.1109/LRA.2019.2891283		Wrong device (no exergame)
Kwan, RYC; Liu, JYW; Fong, KNK; Qin, J; Leung, PKY; Sin, OSK; Hon, PY; Suen, LW; Tse, MK; Lai, CKY	Feasibility and Effects of Virtual Reality Motor-Cognitive Training in Community-Dwelling Older People With Cognitive Frailty: Pilot Randomized Controlled Trial	2021	10.2196/28400		Wrong population (cognitive frailty)
Ahn, SN	Combined Effects of Virtual Reality and Computer Game-Based Cognitive Therapy on the Development of Visual-Motor Integration in Children with Intellectual Disabilities: A Pilot Study	2021	10.1155/2021/6696779		Wrong population (paediatric)
Vibhuti; Kumar, N	Realisation of a Virtual Reality based Remedial Module for Cognition and Hand Function Rehabilitation	2021			No PDF
Brugada-Ramentol, V; Bozorgzadeh, A; Jalali, H	Enhance VR: A Multisensory Approach to Cognitive Training and Monitoring	2022	10.3389/fdgth.2022.916052		Do not include motor analysis
Al-Sharman, A; Ismaiel, IA; Khalil, H; El-Salem, K	Exploring the Relationship Between Sleep Quality, Sleep-Related Biomarkers, and Motor Skill Acquisition Using Virtual Reality in People With Parkinson's Disease: A Pilot Study	2021	10.3389/fneur.2021.582611		Out of topic
Ross, RE; Hart, E; Williams, ER; Gregory, CM; Flume, PA; Mingora, CM; Woodbury, ML	Combined Aerobic Exercise and Virtual Reality-Based Upper Extremity Rehabilitation Intervention for Chronic Stroke: Feasibility and Preliminary Effects on Physical Function and Quality of Life	2023	10.1016/j.arrct.2022.100244		Do not include cognitive analysis
Borghetti, D; Zanobini, C; Natola, I; Ottino, S; Parenti, A; Brugada-Ramentol, V; Jalali, H; Bozorgzadeh, A	Evaluating cognitive performance using virtual reality gamified exercises	2023	10.3389/frvir.2023.1153145		Do not include motor analysis
Everard, G; Declerck, L; Lejeune, T; Edwards, MG; Bogacki, J; Reiprich, C; Delvigne, K; Legrain, N; Batcho, CS	A Self-Adaptive Serious Game to Improve Motor Learning Among Older Adults in Immersive Virtual Reality: Short-Term Longitudinal Pre-Post Study on Retention and Transfer	2025	10.2196/64004		Wrong device (no exergame)
Ciobanu, I; Popescu, MN; Berteanu, M; Barbu, MG; Thompson, DC; Iliescu, MG; Beiu, C; Enachescu, CI	NEUROREHABILITATION USING VIRTUAL REALITY FOR POST-STROKE PATIENTS: MEDICAL UTILITY AND ETHICAL ASPECTS	2022	10.4323/rjlm.2022.171		Wrong study design
Labruyère, R; Gerber, CN; Birrer-Brütsch, K; Meyer-Heim, A; van Hedel, HJA	Requirements for and impact of a serious game for neuro-pediatric robot-assisted gait training	2013	10.1016/j.ridd.2013.07.031		Wrong population (paediatric)
Ona, ED; Marcos-Anton, S; Copaci, DS; Arias, J; Cano-de-la-Cuerda, R; Jardon, A	Effects of EMG-Controlled Video Games on the Upper Limb Functionality in Patients with Multiple Sclerosis: A Feasibility Study and Development Description	2022	10.1155/2022/3735979		Do not include cognitive analysis
Tran, JE; Fowler, CA; Delikat, J; Kaplan, H; Merzier, MM; Schlesinger, MR; Litzenberger, S; Marszalek, JM; Scott, S; Winkler, SL	Immersive Virtual Reality to Improve Outcomes in Veterans With Stroke: Protocol for a Single-Arm Pilot Study	2021	10.2196/26133		Wrong study design (protocol)
Fordell, H; Bodin, K; Eklund, A; Malm, J	RehAtt - scanning training for neglect enhanced by multi-sensory stimulation in Virtual Reality	2016	10.1080/10749357.2016.1138670		Wrong population (neglect)
Hocking, DR; Ardalan, A; Abu-Rayya, HM; Farhat, H; Andoni, A; Lenroot, R; Kachnowski, S	Feasibility of a virtual reality-based exercise intervention and low-cost motion tracking method for estimation of motor proficiency in youth with autism spectrum disorder	2022	10.1186/s12984-021-00978-1		Wrong population (paediatric)
Lorusso, ML; Travellini, S; Giorgetti, M; Negrini, P; Reni, G; Biffi, E	Semi-Immersive Virtual Reality as a Tool to Improve Cognitive and Social Abilities in Preschool Children	2020	10.3390/app10082948		Wrong population (paediatric)
Slosar, L; Voelcker-Rehage, C; Paravlic, AH; Abazovic, E; de Bruin, ED; Marusic, U	Combining physical and virtual worlds for motor-cognitive training interventions: Position paper with guidelines on technology classification in movement-related research	2022	10.3389/fpsyg.2022.1009052		Wrong study design (review)
Tresser, S	Case Study: Using a Novel Virtual Reality Computer Game for Occupational Therapy Intervention	2012	10.1162/PRES_a_00118		Wrong study design (case study)
Prasertsakul, T; Kaimuk, P; Chinjenpradit, W; Limroongreungrat, W; Charoensuk, W	The effect of virtual reality-based balance training on motor learning and postural control in healthy adults: a randomized preliminary study	2018	10.1186/s12938-018-0550-0		Wrong population (healthy adults)
Butti, N; Biffi, E; Romaniello, R; Finisguerra, A; Valente, EM; Strazzer, S; Borgatti, R; Urgesi, C	Feasibility and Efficacy of a Virtual Reality Social Prediction Training in Children and Young Adults with Congenital Cerebellar Malformations	2024	10.1007/s10803-024-06349-8		Wrong population (healthy adults)
Geman, O; Postolache, OA; Chiuchisan, I; Prelipceanu, M; Ritambhara; Hemanth, DJ	An Intelligent Assistive Tool Using Exergaming and Response Surface Methodology for Patients With Brain Disorders	2019	10.1109/ACCESS.2019.2898554		Wrong device (no exergame)
Khan, MI; Prado, A; Agrawal, SK	Effects of Virtual Reality Training With Trunk Support Trainer (TruST) on Postural Kinematics	2017	10.1109/LRA.2017.2724758		Do not include cognitive analysis
McEwen, D; Taillon-Hobson, A; Bilodeau, M; Sveistrup, H; Finestone, H	Two-week virtual reality training for dementia: Single-case feasibility study	2014	10.1682/JRRD.2013.10.0231		Wrong study design
Rodrigues, J; Coelho, T; Menezes, P; Restivo, MT	Immersive Environment for Occupational Therapy: Pilot Study	2020	10.3390/info11090405		Out of topic
Thomas, JS; France, CR; Applegate, ME; Leitkam, ST; Pidcoe, PE; Walkowski, S	Effects of Visual Display on Joint Excursions Used to Play Virtual Dodgeball	2016	10.2196/games.6476		Out of topic
do Carmo, AA; da Silva, SS; Lara, JPR; de Assis, GG; Garcia, PA; Mendes, FAD	Effects of immersive and non- immersive virtual reality on anxiety and cognition in Parkinson's disease: A comparative study	2025	10.1016/j.jbmt.2024.11.019		Do not include motor analysis
Rizzo, A; Koenig, ST	Is Clinical Virtual Reality Ready for Primetime?	2017	10.1037/neu0000405		Out of topic
Painter, DR; Norwood, MF; Marsh, CH; Hine, T; Harvie, D; Libera, M; Bernhardt, J; Gan, LS; Zeeman, H	Immersive virtual reality gameplay detects visuospatial atypicality, including unilateral spatial neglect, following brain injury: a pilot study	2023	10.1186/s12984-023-01283-9		Wrong population
Dockx, K; Alcock, L; Bekkers, E; Ginis, P; Reelick, M; Pelosin, E; Lagravinese, G; Hausdorff, JM; Mirelman, A; Rochester, L; Nieuwboer, A	Fall-Prone Older People's Attitudes towards the Use of Virtual Reality Technology for Fall Prevention	2017	10.1159/000479085		Out of topic
Giachero, A; Quadrini, A; Pisano, F; Calati, M; Rugiero, C; Ferrero, L; Pia, L; Marangolo, P	Procedural Learning through Action Observation: Preliminary Evidence from Virtual Gardening Activity in Intellectual Disability	2021	10.3390/brainsci11060766		Wrong disease
Lopes, JBP; Miziara, IM; Kahani, D; Parreira, RB; Duarte, NDC; Lazzari, RD; Santos, LV; Monteiro, CBD; Cardoso, DCD; Mendes, JDH; Alves, VLD; Silva, IO; Oliveira, LV; Conway, BA; Galli, M; Cimolin, V; Oliveira, CS	Brain activity and upper limb movement analysis in children with Down syndrome undergoing transcranial direct current stimulation combined with virtual reality training: study protocol for a randomized controlled trial	2022	10.1186/s13063-022-06014-4		Wrong population (disability) and wrong study design (protocol)
Kamatchi, K; Paul, J; Alagesan, J; Harikrishnan, N	The Impact of Virtual Reality on Upper Extremity Function In Stroke Patients: A Pilot Study	2023	10.47750/jptcp.2023.30.08.033		Do not include cognitive analysis
Liu, Z; Ren, LF; Xiao, C; Zhang, K; Demian, P	Virtual Reality Aided Therapy towards Health 4.0: A Two-Decade Bibliometric Analysis	2022	10.3390/ijerph19031525		Wrong study design (bibliometric analysis)

## Sheet: EMBASE
Title,"Author Names","Publication Year","DOI"																											Inclusion	Reasons of exclusion
Virtual Reality Therapy for Upper Limb Motor Impairments in Patients With Stroke: A Systematic Review and Meta-Analysis,"Villarroel R., GarcÃ­a-Ramos B.R., GonzÃ¡lez-Mora J.L., ModroÃ±o C.","2025",10.1002/pri.70040																												Wrong study design (systematic review)
Amplifying Cognitive Functions in Amateur Esports Athletes: The Impact of Short-Term Virtual Reality Training on Reaction Time, Motor Time, and Eyeâ€“Hand Coordination,"Lachowicz M., Serweta-Pawlik A., Konopka-Lachowicz A., Jamro D., Å»urek G.","2024",10.3390/brainsci14111104																												Wrong population (athlete)
Comparison between Motor Performance of People with Multiple Sclerosis during a Virtual Reality Task Practiced on Concrete and Abstract Devices: A Cross-Sectional Randomized Study,"Capelini C.M., Ferrero G.M., Canzonieri A.M., Silva R.P., Bando M.O., Rosa R.M., Ferreira C.R., da Silva T.D., RÃ© A.H.N., Massa M., de AraÃºjo L.V., MagalhÃ£es F.H., de Mello Monteiro C.B.","2024",10.3390/brainsci1409…																												Do not include cognitive analysis
Non-immersive virtual reality based treatment for children with unilateral cerebral palsy: Preliminary results,"Meriggi P., MandalÃ M., Randazzo M., Brazzoli E., Castagna A., Di Giusto V., Cavallini A., Marzegan A., Lencioni T., Olivieri I.","2024",10.3233/PRM-230028																												Wrong study design (preliminary results)
Effectiveness of Immersive Virtual Reality-Based Hand Rehabilitation Games for Improving Hand Motor Functions in Subacute Stroke Patients,"Amin F., Waris A., Syed S., Amjad I., Umar M., Iqbal J., Omer Gilani S.","2024",10.1109/TNSRE.2024.3405852																												Do not include cognitive analysis
The Effects of a VR Training Program for Walker Avoidance Skill Improvement: A Randomized Controlled Trial,"Xie L., Yi C.-H., Kwon O.-Y., Choi W.J., Park J.-H., Cho S.","2024",10.1109/TNSRE.2024.3444461																												Do not include cognitive analysis
Fully immersive virtual reality exergames with dual-task components for patients with Parkinsonâ€™s disease: a feasibility study,"Yun S.J., Hyun S.E., Oh B.-M., Seo H.G.","2023",10.1186/s12984-023-01215-7																											X
Immersive virtual reality gameplay detects visuospatial atypicality, including unilateral spatial neglect, following brain injury: a pilot study,"Painter D.R., Norwood M.F., Marsh C.H., Hine T., Harvie D., Libera M., Bernhardt J., Gan L., Zeeman H.","2023",10.1186/s12984-023-01283-9																												Wrong population (neglect)
The Impact of Virtual Reality on Upper Extremity Function In Stroke Patients: A Pilot Study,"Kamatchi K., Paul J., Alagesan J., Harikrishnan N.","2023",10.47750/jptcp.2023.30.08.033																												Do not include cognitive analysis
Effect of immersive virtual reality training on hand-to-mouth task performance in people with Multiple Sclerosis: A quantitative kinematic study,"Pau M., Porta M., Bertoni R., Mattos F.G.M., Cocco E., Cattaneo D.","2023",10.1016/j.msard.2022.104455																												Do not include cognitive analysis
Feasibility of a virtual reality-based exercise intervention and low-cost motion tracking method for estimation of motor proficiency in youth with autism spectrum disorder,"Hocking D.R., Ardalan A., Abu-Rayya H.M., Farhat H., Andoni A., Lenroot R., Kachnowski S.","2022",10.1186/s12984-021-00978-1																												Wrong population (autism)
Brain activity and upper limb movement analysis in children with Down syndrome undergoing transcranial direct current stimulation combined with virtual reality training: study protocol for a randomized controlled trial,"Lopes J.B.P., Miziara I.M., Kahani D., Parreira R.B., de Almeida Carvalho Duarte N., Lazzari R.D., Santos L.V., de Mello Monteiro C.B., da Silva Cardoso D.C., de Oliveira Hassel M…																												Wrong population (Down Syndrome)
Quantifying Motor and Cognitive Function of the Upper Limb Using Mixed Reality Smartglasses,"Tada K., Kutsuzawa K., Owaki D., Hayashibe M.","2022",10.1109/EMBC48229.2022.9871648																												Wrong device (no exergame)
Enhance VR: A Multisensory Approach to Cognitive Training and Monitoring,"Brugada-Ramentol V., Bozorgzadeh A., Jalali H.","2022",10.3389/fdgth.2022.916052																												Wrong study design (review)
Rehabilitation of hand through leap motion control on burn injury patients,"Jobanputtra Y., Telang P.","2022",10.47750/pnr.2022.13.S06.405																												Wrong population (burn patients)
The effect of clinical application of transcranial direct current stimulation combined with non-immersive virtual reality rehabilitation in stroke patients,"Lee S., Cha H.","2022",10.3233/THC-212991																												Wrong device (no exergame)
The Relationship Between Sleep Quality, Sleep-Related Biomarkers, and Motor Skill Acquisition in People With Multiple Sclerosis: A Pilot Study,"Al-Sharman A., Al-Khazaaleh H.M., Khalil H., Aburub A., El-Salem K.","2021",10.1093/ptj/pzab175																												Out of topic
The Current Research of Combining Multi-Modal Brain-Computer Interfaces with Virtual Reality,"Wen D., Liang B., Zhou Y., Chen H., Jung T.-P.","2021",10.1109/JBHI.2020.3047836																												Wrong study design (review)
Exploring the Relationship Between Sleep Quality, Sleep-Related Biomarkers, and Motor Skill Acquisition Using Virtual Reality in People With Parkinson's Disease: A Pilot Study,"Al-Sharman A., Ismaiel I.A., Khalil H., El-Salem K.","2021",10.3389/fneur.2021.582611																												Out of topic
Combined Effects of Virtual Reality and Computer Game-Based Cognitive Therapy on the Development of Visual-Motor Integration in Children with Intellectual Disabilities: A Pilot Study,"Ahn S.-N.","2021",10.1155/2021/6696779																												Wrong population (paediatric)
Observing Actions through Immersive Virtual Reality Enhances Motor Imagery Training,"Choi J.W., Kim B.H., Huh S., Jo S.","2020",10.1109/TNSRE.2020.2998123																												Wrong outcome
Enhancing Virtual Rehabilitation in Upper Limbs with Biocybernetic Adaptation: The Effects of Virtual Reality on Perceived Muscle Fatigue, Game Performance and User Experience,"Montoya M.F., Munoz J.E., Henao O.A.","2020",10.1109/TNSRE.2020.2968869																												Out of topic
Read-the-game: System for skill-based visual exploratory activity assessment with a full body virtual reality soccer simulation,"Ferrer C.D.R., Shishido H., Kitahara I., Kameda Y.","2020",10.1371/journal.pone.0230042																												Wrong population
Usability issues of clinical and research applications of virtual reality in older people: A systematic review,"Tuena C., Pedroli E., Trimarchi P.D., Gallucci A., Chiappini M., Goulene K., Gaggioli A., Riva G., Lattanzio F., Giunco F., Stramba-Badiale M.","2020",10.3389/fnhum.2020.00093																												Wrong study design (review)
Motor performance improvement through virtual reality task is related to fatigue and cognition in people with multiple sclerosis,"Al-Sharman A., Khalil H., El-Salem K., Alghwiri A.A., Khazaaleh S., Khraim M.","2019",10.1002/pri.1782																												Do not include cognitive analysis
Combining Proprioceptive Neuromuscular Facilitation and Virtual Reality for Improving Sensorimotor Function in Stroke Survivors: A Randomized Clinical Trial,"Junior V.A.S., Santos M.S., Ribeiro N.M.S., Maldonado I.L.","2019",10.1177/1179573519863826																												Do not include cognitive analysis
The effect of virtual reality-based balance training on motor learning and postural control in healthy adults: A randomized preliminary study TCTR20180430005 TCTR 17 Psychology and Cognitive Sciences 1701 Psychology 11 Medical and Health Sciences 1106 Human Movement and Sports Science,"Prasertsakul T., Kaimuk P., Chinjenpradit W., Limroongreungrat W., Charoensuk W.","2018",10.1186/s12938-018-0550…																												Wrong population (healthy)
Motor performance of individuals with cerebral palsy in a virtual game using a mobile phone,"de Paula J.N., de Mello Monteiro C.B., da Silva T.D., Capelini C.M., de Menezes L.D.C., Massetti T., Tonks J., Watson S., Nicolai RÃ© A.H.","2018",10.1080/17483107.2017.1392620																												Do not include cognitive analysis
Game-based virtual reality canoe paddling training to improve postural balance and upper extremity function: A preliminary randomized controlled study of 30 patients with subacute stroke,"Lee M.M., Lee K.J., Song C.H.","2018",10.12659/MSM.906451																												Do not include cognitive analysis
Is clinical virtual reality ready for primetime?,"Rizzo A.S., Koenig S.T.","2017",10.1037/neu0000405																												Wrong study design (review)
Relationship between perceived competence and performance during real and virtual motor tasks by children with developmental coordination disorder,"Engel-Yeger B., Sido R., Mimouni-Bloch A., Weiss P.L.","2017",10.1080/17483107.2016.1261305																												Wrong population (paediatric)
Learning better by repetition or variation? Is transfer at odds with task specific training?,"Bonney E., Jelsma L.D., Ferguson G.D., Smits-Engelsman B.C.M.","2017",10.1371/journal.pone.0174214																												Out of topic
Brain activity during a lower limb functional task in a real and virtual environment: A comparative study,"Pacheco T.B.F., Oliveira Rego I.A., Campos T.F., Cavalcanti F.A.D.C.","2017",10.3233/NRE-161426																												Wrong population
Effects of game-based virtual reality on health-related quality of life in chronic stroke patients: A randomized, controlled study,"Shin J.-H., Bog Park S., Ho Jang S.","2015",10.1016/j.compbiomed.2015.03.011																												Wrong device (no exergame)
Movement-Based VR gameplay therapy for a child with cerebral palsy,"Stansfield S., Dennis C., Larin H., Gallagher C.","2015",																												Wrong population (paediatric)
Impact of a virtual reality-based intervention on motor performance and balance of a child with cerebral palsy: A case study,"PavÃ£o S.L., Arnoni J.L.B., de Oliveira A.K.C., Rocha N.A.C.F.","2014",10.1590/S0103-05822014000400016																												Wrong population (paediatric)
Requirements for and impact of a serious game for neuro-pediatric robot-assisted gait training,"LabruyÃ¨re R., Gerber C.N., Birrer-BrÃ¼tsch K., Meyer-Heim A., van Hedel H.J.A.","2013",10.1016/j.ridd.2013.07.031																												Wrong population (paediatric)
Low-cost virtual reality intervention program for children with developmental coordination disorder: a pilot feasibility study.,"Ashkenazi T., Weiss P.L., Orian D., Laufer Y.","2013",																												Wrong population (paediatric)
The new jersey institute of technology robot-assisted virtual rehabilitation (NJIT-RAVR) system for children with cerebral palsy: A feasibility study,"Qiu Q., Ramirez D.A., Saleh S., Fluet G.G., Parikh H.D., Kelly D., Adamovich S.V.","2009",10.1186/1743-0003-6-40																												Wrong population (paediatric)
Virtual rehabilitation in an activity centre for community-dwelling persons with stroke: The possibilities of 3-dimensional computer games,"Broeren J., Claesson L., Goude D., Rydmark M., Sunnerhagen K.S.","2008",10.1159/000149576																												Do not include cognitive analysis
Neural correlates of weight-shift training in older adults: a randomized controlled study,"de Rond V., D'Cruz N., Hulzinga F., McCrum C., Verschueren S., de Xivry J.-J.O., Nieuwboer A.","2023",10.1038/s41598-023-46645-4																												Out of topic
Amplifying Cognitive Functions in Amateur Esports Athletes: The Impact of Short-Term Virtual Reality Training on Reaction Time, Motor Time, and Eyeâ€“Hand Coordination,"Lachowicz M., Serweta-Pawlik A., Konopka-Lachowicz A., Jamro D., Å»urek G.","2024",10.3390/brainsci14111104																												Wrong population (athlete)
Non-immersive virtual reality based treatment for children with unilateral cerebral palsy: Preliminary results,"Meriggi P., MandalÃ M., Randazzo M., Brazzoli E., Castagna A., Di Giusto V., Cavallini A., Marzegan A., Lencioni T., Olivieri I.","2024",10.3233/PRM-230028																												Wrong population (paediatric)
Effectiveness of Immersive Virtual Reality-Based Hand Rehabilitation Games for Improving Hand Motor Functions in Subacute Stroke Patients,"Amin F., Waris A., Syed S., Amjad I., Umar M., Iqbal J., Omer Gilani S.","2024",10.1109/TNSRE.2024.3405852																												Do not include cognitive analysis
Immersive virtual reality gameplay detects visuospatial atypicality, including unilateral spatial neglect, following brain injury: a pilot study,"Painter D.R., Norwood M.F., Marsh C.H., Hine T., Harvie D., Libera M., Bernhardt J., Gan L., Zeeman H.","2023",10.1186/s12984-023-01283-9																												Wrong population (neglect)
Virtual reality as a representative training environment for football referees,"van Biemen T., MÃ¼ller D., Mann D.L.","2023",10.1016/j.humov.2023.103091																												Wrong population
The Impact of Virtual Reality on Upper Extremity Function In Stroke Patients: A Pilot Study,"Kamatchi K., Paul J., Alagesan J., Harikrishnan N.","2023",10.47750/jptcp.2023.30.08.033																												Do not include cognitive analysis
Feasibility of a virtual reality-based exercise intervention and low-cost motion tracking method for estimation of motor proficiency in youth with autism spectrum disorder,"Hocking D.R., Ardalan A., Abu-Rayya H.M., Farhat H., Andoni A., Lenroot R., Kachnowski S.","2022",10.1186/s12984-021-00978-1																												Wrong population (autism)
Brain activity and upper limb movement analysis in children with Down syndrome undergoing transcranial direct current stimulation combined with virtual reality training: study protocol for a randomized controlled trial,"Lopes J.B.P., Miziara I.M., Kahani D., Parreira R.B., de Almeida Carvalho Duarte N., Lazzari R.D., Santos L.V., de Mello Monteiro C.B., da Silva Cardoso D.C., de Oliveira Hassel M…																												Wrong population (Down Syndrome)
Quantifying Motor and Cognitive Function of the Upper Limb Using Mixed Reality Smartglasses,"Tada K., Kutsuzawa K., Owaki D., Hayashibe M.","2022",10.1109/EMBC48229.2022.9871648																												Wrong device (no exergame)
Effects of EMG-Controlled Video Games on the Upper Limb Functionality in Patients with Multiple Sclerosis: A Feasibility Study and Development Description,"OÃ±a E.D., Marcos-AntÃ³n S., Copaci D.-S., Arias J., Cano-de-la-Cuerda R., JardÃ³n A.","2022",10.1155/2022/3735979																												Do not include cognitive analysis
Theoretical Rationale for Design of Tasks in a Virtual Reality-Based Exergame for Rehabilitation Purposes,"Bovim L.P.V., Valved L., Bleikli B., Geitung A.B., Soleim H., Bogen B.","2021",10.3389/fnagi.2021.734223																												Wrong study design
Acute VR competitive cycling exercise enhanced cortical activations and brain functional network efficiency in MA-dependent individuals,"Qi L., Yin Y., Bu L., Tang Z., Tang L., Dong G.","2021",10.1016/j.neulet.2021.135969																												Wrong population
Combined Effects of Virtual Reality and Computer Game-Based Cognitive Therapy on the Development of Visual-Motor Integration in Children with Intellectual Disabilities: A Pilot Study,"Ahn S.-N.","2021",10.1155/2021/6696779																												Wrong population (paediatric)
Usability issues of clinical and research applications of virtual reality in older people: A systematic review,"Tuena C., Pedroli E., Trimarchi P.D., Gallucci A., Chiappini M., Goulene K., Gaggioli A., Riva G., Lattanzio F., Giunco F., Stramba-Badiale M.","2020",10.3389/fnhum.2020.00093																												Wrong study design (systematic review)
Motor performance improvement through virtual reality task is related to fatigue and cognition in people with multiple sclerosis,"Al-Sharman A., Khalil H., El-Salem K., Alghwiri A.A., Khazaaleh S., Khraim M.","2019",10.1002/pri.1782																												Do not include cognitive analysis
The effect of virtual reality-based balance training on motor learning and postural control in healthy adults: A randomized preliminary study TCTR20180430005 TCTR 17 Psychology and Cognitive Sciences 1701 Psychology 11 Medical and Health Sciences 1106 Human Movement and Sports Science,"Prasertsakul T., Kaimuk P., Chinjenpradit W., Limroongreungrat W., Charoensuk W.","2018",10.1186/s12938-018-0550…																												Wrong population
Is clinical virtual reality ready for primetime?,"Rizzo A.S., Koenig S.T.","2017",10.1037/neu0000405																												Out of topic
Relationship between perceived competence and performance during real and virtual motor tasks by children with developmental coordination disorder,"Engel-Yeger B., Sido R., Mimouni-Bloch A., Weiss P.L.","2017",10.1080/17483107.2016.1261305																												Wrong population (paediatric)
The Effect of a Virtual Reality Game Intervention on Balance for Patients with Stroke: A Randomized Controlled Trial,"Lee H.-C., Huang C.-L., Ho S.-H., Sung W.-H.","2017",10.1089/g4h.2016.0109																												Do not include cognitive analysis
Learning better by repetition or variation? Is transfer at odds with task specific training?,"Bonney E., Jelsma L.D., Ferguson G.D., Smits-Engelsman B.C.M.","2017",10.1371/journal.pone.0174214																												Out of topic
A Further Step to Develop Patient-Friendly Implementation Strategies for Virtual Reality-Based Rehabilitation in Patients With Acute Stroke,"Lee M., Pyun S.-B., Chung J., Kim J., Eun S.-D., Yoon B.","2016",																												Do not include cognitive analysis
RehAtt â€“ Scanning training for neglect enhanced by multi-sensory stimulation in virtual reality,"Fordell H., Bodin K., Eklund A., Malm J.","2016",10.1080/10749357.2016.1138670																												Wrong population (neglect)
Intensive language-action therapy in virtual reality for a rehabilitation gaming system,"Grechuta K., Rubio B., Duff A., Oller E.D., PulvermÃ¼ller F., Verschure P.F.M.J.","2016",																												Out of topic
Requirements for and impact of a serious game for neuro-pediatric robot-assisted gait training,"LabruyÃ¨re R., Gerber C.N., Birrer-BrÃ¼tsch K., Meyer-Heim A., van Hedel H.J.A.","2013",10.1016/j.ridd.2013.07.031																												Wrong population (paediatric)

## Sheet: Scopus
Authors	Title	Year	DOI	Inclusion	Reasons of Exclusion
Podhorecka M.; Szrajber R.; Andrzejczak J.; Lacko J.; Lipiński P.	VIRTUAL REALITY-BASED COGNITIVE STIMULATION USING GRYDSEN SOFTWARE AS A MEANS TO PREVENT AGE-RELATED COGNITIVE-MOBILITY DISORDERS - A PILOT OBSERVATIONAL STUDY	2021	10.14254/1795-6889.2021.17-3.7		Wrong research question (prevent falls)
Butti N.; Biffi E.; Romaniello R.; Finisguerra A.; Valente E.M.; Strazzer S.; Borgatti R.; Urgesi C.	Feasibility and Efficacy of a Virtual Reality Social Prediction Training in Children and Young Adults with Congenital Cerebellar Malformations	2024	10.1007/s10803-024-06349-8		Wrong population and disease (children and cerebellar malformations)
Amin F.; Waris A.; Syed S.; Amjad I.; Umar M.; Iqbal J.; Omer Gilani S.	Effectiveness of Immersive Virtual Reality-Based Hand Rehabilitation Games for Improving Hand Motor Functions in Subacute Stroke Patients	2024	10.1109/TNSRE.2024.3405852		Do not include cognitive analysis
Ahn S.-N.	Combined Effects of Virtual Reality and Computer Game-Based Cognitive Therapy on the Development of Visual-Motor Integration in Children with Intellectual Disabilities: A Pilot Study	2021	10.1155/2021/6696779		Wrong population (children)
Brugada-Ramentol V.; Bozorgzadeh A.; Jalali H.	Enhance VR: A Multisensory Approach to Cognitive Training and Monitoring	2022	10.3389/fdgth.2022.916052		Wrong population (children)
Ip W.K.; Soar J.; James C.; Wang S.-Y.; Fong K.N.K.	Virtual reality game-based training for preventing falls among community-dwelling older adults with mild cognitive impairment: a pilot randomized control trial study	2025	10.1007/s10055-024-01084-y		Wrong research question (prevent falls)
Labruyère R.; Gerber C.N.; Birrer-Brütsch K.; Meyer-Heim A.; van Hedel H.J.A.	Requirements for and impact of a serious game for neuro-pediatric robot-assisted gait training	2013	10.1016/j.ridd.2013.07.031		Wrong population (children)
Meriggi P.; Mandalà M.; Randazzo M.; Brazzoli E.; Castagna A.; Di Giusto V.; Cavallini A.; Marzegan A.; Lencioni T.; Olivieri I.	Non-immersive virtual reality based treatment for children with unilateral cerebral palsy: Preliminary results	2024	10.3233/PRM-230028		Wrong population (children)
Perez-Marcos D.; Bieler-Aeschlimann M.; Serino A.	Virtual reality as a vehicle to empower motor-cognitive neurorehabilitation	2018	10.3389/fpsyg.2018.02120		Wrong study design (paper)
Lee S.; Cha H.	The effect of clinical application of transcranial direct current stimulation combined with non-immersive virtual reality rehabilitation in stroke patients	2022	10.3233/THC-212991		Wrong research question
Butti N.; Biffi E.; Genova C.; Romaniello R.; Redaelli D.F.; Reni G.; Borgatti R.; Urgesi C.	Virtual Reality Social Prediction Improvement and Rehabilitation Intensive Training (VR-SPIRIT) for paediatric patients with congenital cerebellar diseases: Study protocol of a randomised controlled trial	2020	10.1186/s13063-019-4001-4		Wrong population (children)
Al-Sharman A.; Khalil H.; El-Salem K.; Alghwiri A.A.; Khazaaleh S.; Khraim M.	Motor performance improvement through virtual reality task is related to fatigue and cognition in people with multiple sclerosis	2019	10.1002/pri.1782		No PDF
do Carmo A.A.; da Silva S.S.; Resende Lara J.P.; de Assis G.G.; Garcia P.A.; Mendes F.A.D.S.	Effects of immersive and non- immersive virtual reality on anxiety and cognition in Parkinson's disease: A comparative study	2025	10.1016/j.jbmt.2024.11.019		Do not include motor analysis
Ocampo R.; Tavakoli M.	Improving User Performance in Haptics-Based Rehabilitation Exercises by Colocation of User's Visual and Motor Axes via a Three-Dimensional Augmented-Reality Display	2018	10.1109/LRA.2019.2891283Y		Out of topic
Rizzo A.S.; Koenig S.T.	Is clinical virtual reality ready for primetime?	2017	10.1037/neu0000405		Out of topic
Tuena C.; Pedroli E.; Trimarchi P.D.; Gallucci A.; Chiappini M.; Goulene K.; Gaggioli A.; Riva G.; Lattanzio F.; Giunco F.; Stramba-Badiale M.	Usability issues of clinical and research applications of virtual reality in older people: A systematic review	2020	10.3389/fnhum.2020.00093		Wrong study desing (systematic review)
Vibhuti; Kumar N.	Realisation of a Virtual Reality based Remedial Module for Cognition and Hand Function Rehabilitation	2021			No PDF
de Lima J.A.; Simcsik A.O.; Rodrigues F.D.; Raimundo R.D.; Galhardoni R.; Monteiro C.B.M.; Silva T.D.D.	Virtual task associated with transcranial stimulation by continuing the current in people with parkinson's disease; [Tarefa virtual associada a estimulação transcraniana por corrente contínua em pessoas com doença de parkinson]	2020	10.17267/2238-2704RPF.V10I5.3582		Wrong language
Freitag F.; Brucki S.M.D.; Barbosa A.F.; Chen J.; De Oliveira Souza C.; Valente D.F.; Chien H.F.; Bedeschi C.; Voos M.C.	Is virtual reality beneficial for dual-task gait training in patients with Parkinson’s disease?: A systematic review; [A realidade virtual é benéfica para o treino de marcha com tarefa dupla em pacientes com doença de parkinson? Revisão sistemática]	2019	10.1590/1980-57642018dn13-030002		Wrong language and study design (systematic review)
Tutak J.S.	2180. Design of ELISE robot for the paretic upper limb of stroke survivors	2016	10.21595/jve.2016.16812		Out of topic
Bovim L.P.V.; Valved L.; Bleikli B.; Geitung A.B.; Soleim H.; Bogen B.	Theoretical Rationale for Design of Tasks in a Virtual Reality-Based Exergame for Rehabilitation Purposes	2021	10.3389/fnagi.2021.734223		Wrong study desing (review)
Engel-Yeger B.; Sido R.; Mimouni-Bloch A.; Weiss P.L.	Relationship between perceived competence and performance during real and virtual motor tasks by children with developmental coordination disorder	2017	10.1080/17483107.2016.1261305		Wrong population (children)
Lee M.; Pyun S.-B.; Chung J.; Kim J.; Eun S.-D.; Yoon B.	A further step to develop patientfriendly implementation strategies for virtual reality–based rehabilitation in patients with acute stroke	2016	10.2522/ptj.20150271		Wrong device (no exergame)
van Biemen T.; Müller D.; Mann D.L.	Virtual reality as a representative training environment for football referees	2023	10.1016/j.humov.2023.103091		Out of topic
Weiss P.L.; Sveistrup H.; Rand D.; Kizony R.	Video capture virtual reality: A decade of rehabilitation assessment and intervention	2009	10.1179/108331909X12488667117339		No PDF
Tresser S.	Case study: Using a novel virtual reality computer game for occupational therapy intervention	2012	10.1162/PRES_a_00118		Wrong study desing (case study)
McEwen D.; Taillon-Hobson A.; Bilodeau M.; Sveistrup H.; Finestone H.	Two-week virtual reality training for dementia: Single-case feasibility study	2014	10.1682/JRRD.2013.10.0231		Wrong study desing (case study)
Boma P.M.; Ngoy S.K.K.; Panda J.M.; Bonnechère B.	Empowering sickle cell disease care: the rise of TechnoRehabLab in Sub-Saharan Africa for enhanced patient's perspectives	2024	10.3389/fresc.2024.1388855		Wrong research question
Ahn S.-N.	Combined Effects of Virtual Reality and Computer Game-Based Cognitive Therapy on the Development of Visual-Motor Integration in Children with Intellectual Disabilities: A Pilot Study	2021	10.1155/2021/6696779		Wrong population (children)
Geman O.; Postolache O.A.; Chiuchisan I.; Prelipceanu M.; Ritambhara B.; Hemanth D.J.	An Intelligent Assistive Tool Using Exergaming and Response Surface Methodology for Patients with Brain Disorders	2019	10.1109/ACCESS.2019.2898554		Wrong population (brain disorder)
Labruyère R.; Gerber C.N.; Birrer-Brütsch K.; Meyer-Heim A.; van Hedel H.J.A.	Requirements for and impact of a serious game for neuro-pediatric robot-assisted gait training	2013	10.1016/j.ridd.2013.07.031		Wrong population (children)
Thomas J.S.; France C.R.; Applegate M.E.; Leitkam S.T.; Pidcoe P.E.; Walkowski S.	Effects of visual display on joint excursions used to play virtual dodgeball	2016	10.2196/games.6476		Out of topic
Ma M.; Jain L.C.; Anderson P.	Future trends of virtual, augmented reality, and games for health	2014	10.1007/978-3-642-54816-1_1		Out of topic
Camardella C.; Chiaradia D.; Bortone I.; Frisoli A.; Leonardis D.	Introducing wearable haptics for rendering velocity feedback in VR serious games for neuro-rehabilitation of children	2023	10.3389/frvir.2022.1019302		Wrong population (children)
Ballester B.R.; Badia S.B.; Verschure P.F.M.J.	Including social interaction in stroke VR-based motor rehabilitation enhances performance: A pilot study	2013			No PDF
Al-Sharman A.; Ismaiel I.A.; Khalil H.; El-Salem K.	Exploring the Relationship Between Sleep Quality, Sleep-Related Biomarkers, and Motor Skill Acquisition Using Virtual Reality in People With Parkinson's Disease: A Pilot Study	2021	10.3389/fneur.2021.582611		Wrong research question (no rehabilitation)
Perez-Marcos D.; Bieler-Aeschlimann M.; Serino A.	Virtual reality as a vehicle to empower motor-cognitive neurorehabilitation	2018	10.3389/fpsyg.2018.02120		Wrong study design (paper)
Rodrigues J.; Coelho T.; Menezes P.; Restivo M.T.	Immersive environment for occupational therapy: Pilot study	2020	10.3390/INFO11090405		Out of topic
Lorusso M.L.; Travellini S.; Giorgetti M.; Negrini P.; Reni G.; Biffi E.	Semi-immersive virtual reality as a tool to improve cognitive and social abilities in preschool children	2020	10.3390/APP10082948		Wrong population (children)
Al-Sharman A.; Al-Khazaaleh H.M.; Khalil H.; Aburub A.; El-Salem K.	The Relationship Between Sleep Quality, Sleep-Related Biomarkers, and Motor Skill Acquisition in People With Multiple Sclerosis: A Pilot Study	2021	10.1093/ptj/pzab175		Wrong research question (no rehabilitation)
Ocampo R.; Tavakoli M.	Improving User Performance in Haptics-Based Rehabilitation Exercises by Colocation of User's Visual and Motor Axes via a Three-Dimensional Augmented-Reality Display	2018	10.1109/LRA.2019.2891283Y		Out of topic
Sun W.; Husain Z.; Crasto T.; Saunders S.; Rahman F.; Pistritto S.; Omlin S.; Calver J.; Inguino R.; Quevedo A.	Exploring the physical, social and educational benefits of virtual reality exergame for people with dementia through co-designing to promote hand hygiene and influenza vaccine uptake	2024	10.4017/GT.2024.23.S.1129.PP		Out of topic
Vibhuti; Kumar N.	Realisation of a Virtual Reality based Remedial Module for Cognition and Hand Function Rehabilitation	2021			No PDF
Kim S.B.; Kim K.-T.; Kim O.; Seo E.Y.; Lee S.J.	A research tool for biomechanics toward sensory-motor manipulation, Unity 3D	2021	10.1299/JBSE.21-00068		Do not include cognitive analysis
Podhorecka M.; Szrajber R.; Andrzejczak J.; Lacko J.; Lipiński P.	VIRTUAL REALITY-BASED COGNITIVE STIMULATION USING GRYDSEN SOFTWARE AS A MEANS TO PREVENT AGE-RELATED COGNITIVE-MOBILITY DISORDERS - A PILOT OBSERVATIONAL STUDY	2021	10.14254/1795-6889.2021.17-3.7		Wrong research question (prevent)
Vieira G.P.; de Araujo D.F.G.H.; Leite M.A.A.; Orsini M.; Correa C.L.	Virtual reality in physical rehabilitation of patients with Parkinson's disease	2014	10.7322/jhgd.72046		Do not include cognitive analysis
Oña E.D.; Marcos-Antón S.; Copaci D.-S.; Arias J.; Cano-De-La-Cuerda R.; Jardón A.	Effects of EMG-Controlled Video Games on the Upper Limb Functionality in Patients with Multiple Sclerosis: A Feasibility Study and Development Description	2022	10.1155/2022/3735979		Do not include cognitive analysis
Butti N.; Biffi E.; Romaniello R.; Finisguerra A.; Valente E.M.; Strazzer S.; Borgatti R.; Urgesi C.	Feasibility and Efficacy of a Virtual Reality Social Prediction Training in Children and Young Adults with Congenital Cerebellar Malformations	2024	10.1007/s10803-024-06349-8		Wrong population and disease (children and cerebellar malformations)
Nica A.S.; Brailescu C.M.; Scarlet R.G.	Virtual reality as a method for evaluation and therapy after traumatic hand surgery	2013	10.3233/978-1-61499-282-0-48		Out of topic
Amin F.; Waris A.; Syed S.; Amjad I.; Umar M.; Iqbal J.; Omer Gilani S.	Effectiveness of Immersive Virtual Reality-Based Hand Rehabilitation Games for Improving Hand Motor Functions in Subacute Stroke Patients	2024	10.1109/TNSRE.2024.3405852		Do not include cognitive analysis
	Does the Level of Focus in Serious Games in Immersive VR Correlate with the Quality of Movement? Preliminary Results from an Ongoing Study on Rehabilitation of Children with Cerebral Palsy	2023	10.1109/ICORR58425.2023.10304712		Wrong population (children)
Brugada-Ramentol V.; Bozorgzadeh A.; Jalali H.	Enhance VR: A Multisensory Approach to Cognitive Training and Monitoring	2022	10.3389/fdgth.2022.916052		Wrong study design (paper)
Fordell H.; Bodin K.; Eklund A.; Malm J.	RehAtt – Scanning training for neglect enhanced by multi-sensory stimulation in virtual reality	2016	10.1080/10749357.2016.1138670		Out of topic
Ip W.K.; Soar J.; James C.; Wang S.-Y.; Fong K.N.K.	Virtual reality game-based training for preventing falls among community-dwelling older adults with mild cognitive impairment: a pilot randomized control trial study	2025	10.1007/s10055-024-01084-y		Wrong research question (prevent falls)
Meriggi P.; Mandalà M.; Randazzo M.; Brazzoli E.; Castagna A.; Di Giusto V.; Cavallini A.; Marzegan A.; Lencioni T.; Olivieri I.	Non-immersive virtual reality based treatment for children with unilateral cerebral palsy: Preliminary results	2024	10.3233/PRM-230028		Wrong population and disease (children and cerebellar palsy)
Simcsik A.O.; de Lima J.A.; da Silva T.D.; Bethiol A.L.; Monteiro C.B.M.; Galhardoni R.; Magalhães F.H.	Accuracy in virtual task for upper limbs associated with transcranial direct current electrical stimulation in people with parkinson's disease; [Acurácia em tarefa virtual para membros superiores associada à eletroestimulação transcraniana por corrente contínua em pessoas com doença de parkinson]	2020	10.17267/2238-2704RPF.V10I5.3568		Wrong language
Bonney E.; Jelsma L.D.; Ferguson G.D.; Smits-Engelsman B.C.M.	Learning better by repetition or variation? Is transfer at odds with task specific training?	2017	10.1371/journal.pone.0174214		Out of topic
Lee S.; Cha H.	The effect of clinical application of transcranial direct current stimulation combined with non-immersive virtual reality rehabilitation in stroke patients	2022	10.3233/THC-212991		Out of topic
Butti N.; Biffi E.; Genova C.; Romaniello R.; Redaelli D.F.; Reni G.; Borgatti R.; Urgesi C.	Virtual Reality Social Prediction Improvement and Rehabilitation Intensive Training (VR-SPIRIT) for paediatric patients with congenital cerebellar diseases: Study protocol of a randomised controlled trial	2020	10.1186/s13063-019-4001-4		Wrong population and disease (children and cerebellar malformations)
do Carmo A.A.; da Silva S.S.; Resende Lara J.P.; de Assis G.G.; Garcia P.A.; Mendes F.A.D.S.	Effects of immersive and non- immersive virtual reality on anxiety and cognition in Parkinson's disease: A comparative study	2025	10.1016/j.jbmt.2024.11.019		Do not include motor analysis
Ballester B.R.; Bermúdez i Badia S.; Verschure P.F.M.J.	Including social interaction in stroke VR-based motor rehabilitation enhances performance: A pilot study	2012	10.1162/pres_a_00129		Out of topic
Rizzo A.S.; Koenig S.T.	Is clinical virtual reality ready for primetime?	2017	10.1037/neu0000405		Out of topic
Tuena C.; Pedroli E.; Trimarchi P.D.; Gallucci A.; Chiappini M.; Goulene K.; Gaggioli A.; Riva G.; Lattanzio F.; Giunco F.; Stramba-Badiale M.	Usability issues of clinical and research applications of virtual reality in older people: A systematic review	2020	10.3389/fnhum.2020.00093		Wrong study design (systematic review)
Wojciechowski A.; Pyszora A.; Wiśniewska A.; Liberacka-Dwojak M.; Juszczyk K.	VIRTUAL REALITY IMMERSIVE ENVIRONMENTS FOR MOTOR AND COGNITIVE TRAINING OF ELDERLY PEOPLE - A SCOPING REVIEW	2021	10.14254/1795-6889.2021.17-2.4		Wrong study design (review)
de Lima J.A.; Simcsik A.O.; Rodrigues F.D.; Raimundo R.D.; Galhardoni R.; Monteiro C.B.M.; Silva T.D.D.	Virtual task associated with transcranial stimulation by continuing the current in people with parkinson's disease; [Tarefa virtual associada a estimulação transcraniana por corrente contínua em pessoas com doença de parkinson]	2020	10.17267/2238-2704RPF.V10I5.3582		Wrong language
