# Supplementary material for: The overlooked role of exergames in cognitive-motor neurorehabilitation: a systematic review
Source: NPJ Digit Med. 2025 Jul 9;8:419. doi: 10.1038/s41746-025-01843-4 (PMC12241605; doi:10.1038/s41746-025-01843-4)
Supplement: Supplementary file 3 — Supplementary Information [file 41746_2025_1843_MOESM3_ESM.xlsx]

## Sheet: ROB2
Study	D1	D2	D3	D4	D5	Overall
Saeed et al., 2024	Low	Low	Low	Low	Low	Low
Manser & de Bruin, 2024	Low	Low	Low	Low	Low	Low
Swinnen et al., 2021	Low	Low	Low	Low	Low	Low
Salisbury et al., 2024	Low	No information	Low	Low	Low	Some concerns
Li et al., 2025	Low	Low	Low	Low	Low	Low
Kannan et al., 2019	Low	No information	Some concerns	Low	Low	Some concerns
Maier et al., 2020	Low	Low	Low	Low	Low	Low

## Sheet: ROBINS_I
Study	D1	D2	D3	D4	D5	D6	D7	Overall
Huber et al., 2021	Low	Low	Low	Low	Low	Low	Low	Low
Manser et al., 2023	Low	Low	Low	Low	Low	Low	Low	Low
Yun et al., 2023	Low	Low	Low	Moderate	Low	Low	Low	Moderate
Werner et al., 2018	Low	Low	Low	Low	Low	Low	Low	Low
